# Supplementary material for: NanoCAGE-XL and CapFilter: an approach to genome wide identification of high confidence transcription start sites
Source: BMC Genomics. 2015 Aug 13;16(1):597. doi: 10.1186/s12864-015-1670-6 (PMC4534009; doi:10.1186/s12864-015-1670-6)
Supplement: Additional file 3: Table S1. — Percent of reads with mismatch at the 1st base (% X1) and 2nd base (% X2). [file 12864_2015_1670_MOESM3_ESM.xlsx]

## Sheet: Sheet1
Table S1. Percent of Reads with a Mismatch at the 1st base (% X1) and 2nd base (% X2)
Library	% A1	% A2	% C1	% C2	% G1	% G2	% T1	% T2
S1BALA	1.06	4.49	0.97	1.01	19.06	1.03	19.96	0.5
S2BPLP	8.26	0.98	9.24	3.28	55.96	3.52	1.69	2.22
S3BPLP	6.92	1.14	16.33	5.58	71.42	7.19	2.23	2.21
S4BPLP	7.01	1.09	17.36	5.64	70.62	7.59	2.15	2.26
S5BPLA	1.59	0.65	1.76	1.56	20.53	1.88	1.05	0.65
S6BPLA	1.92	0.96	3.04	1.83	23.73	1.71	1.05	0.76
S7BPLA	1.7	0.88	1.76	1.53	19.99	1.82	1.14	0.72
S8BPLA	2.19	0.99	2.05	1.82	23.87	1.76	1.32	1.02
S9BPLA	2.13	1.06	2	1.84	35.5	2.57	1.26	1.01
S10BPLA	1.82	0.93	1.96	1.54	27.81	2.57	0.94	0.7
Average Non-G1	0.041287
Average G1	0.36849
Average X2	0.020626
