# Supplementary material for: NanoCAGE-XL and CapFilter: an approach to genome wide identification of high confidence transcription start sites
Source: BMC Genomics. 2015 Aug 13;16(1):597. doi: 10.1186/s12864-015-1670-6 (PMC4534009; doi:10.1186/s12864-015-1670-6)
Supplement: Additional file 4: Table S2. — Summary of Peak Locations when applying G’ Filtering at a 50 % Cutoff. [file 12864_2015_1670_MOESM4_ESM.xlsx]

## Sheet: Sheet1
Table S2. Summary of Peak Locations when applying G’ Filtering at a 50% Cutoff
	Accepted Peaks		Rejected Peaks
Library	aTSSs	bNon-TSSs	TSSs	Non-TSSs	Est. False Neg. Rate
S1BALA	12730	956	20050	155810	11.4
S2BPLP	19055	1565	4976	58611	7.83
S3BPLP	13943	742	1624	14999	9.77
S4BPLP	15030	895	1911	19019	9.13
S5BPLA	7973	519	7447	67449	9.94
S6BPLA	11372	1912	7995	76534	9.46
S7BPLA	9121	628	6529	67470	8.82
S8BPLA	11915	1781	6829	73684	8.48
S9BPLA	18902	3262	7158	90453	7.33
S10BPLA	13662	1129	7122	79508	8.22
a “TSSs” are those peaks that were identified as being no more than 3kb upstream of the TAIR10 Transcription Start Site (TSS), overlapping the TAIR10 Transcription Start Site (TSS), or within the 5’ untranslated region (5’UTR) of the gene.
b “Non-TSSs” are those peaks that are not identified as “TSSs” (exlcuding intergenic peaks, which were not included due to lack of information for transcript position).
