# Supplementary material for: NanoCAGE-XL and CapFilter: an approach to genome wide identification of high confidence transcription start sites
Source: BMC Genomics. 2015 Aug 13;16(1):597. doi: 10.1186/s12864-015-1670-6 (PMC4534009; doi:10.1186/s12864-015-1670-6)
Supplement: Additional file 5: Table S3. — Spearman’s Rho for pairwise comparisons of peak RPMs. [file 12864_2015_1670_MOESM5_ESM.xlsx]

## Sheet: Sheet1
Table S3. Spearman’s Rho for Pairwise Comparisons of Peak RPMs a
	S2BPLP	S3BPLP	S4BPLP	S5BPLA	S6BPLA	S7BPLA	S8BPLA	S9BPLA	S10BPLA
S1BALA	0.58	0.57	0.58	0.53	0.42	0.53	0.47	0.5	0.55
S2BPLP		0.86	0.85	0.61	0.64	0.72	0.68	0.76	0.78
S3BPLP			0.92	0.54	0.64	0.63	0.67	0.75	0.72
S4BPLP				0.54	0.63	0.65	0.67	0.76	0.73
S5BPLA					0.61	0.73	0.66	0.63	0.71
S6BPLA						0.68	0.72	0.72	0.7
S7BPLA							0.73	0.73	0.83
S8BPLA								0.77	0.75
S9BPLA									0.78
a The reads per million (rpm) values were calculated for all identified peaks for all nanoCAGE samples. The Spearman’s rho was then calculated for all pairwise comparisons of rpm values for those peaks within 500 bp of the transcription start site or within the 5’ untranslated region as defined by TAIR10. Tan shading indicates comparisons between samples prepared using the linker sequence. Dark b…
